# Supplementary material for: Recognition of Abnormal-Laying Hens Based on Fast Continuous Wavelet and Deep Learning Using Hyperspectral Images
Source: Sensors (Basel). 2023 Mar 31;23(7):3645. doi: 10.3390/s23073645 (PMC10098863; doi:10.3390/s23073645)
Supplement: Supplementary file 1 [file sensors-23-03645-s001.zip]

Archive with 1 entries (1 files):
- sensors-2292232-supplementary.pdf
